# Supplementary material for: Translational control plays a prominent role in the hepatocytic differentiation of HepaRG liver progenitor cells
Source: Genome Biol. 2008 Jan 25;9(1):R19. doi: 10.1186/gb-2008-9-1-r19 (PMC2395229; doi:10.1186/gb-2008-9-1-r19)
Supplement: Additional data file 2 — Primer sequences and the lengths of the associated amplicons. [file gb-2008-9-1-r19-S2.xls]

## Sheet: Sheet1
Sequence from 5' to 3'	Primer name	Amplicon length
CTGAATGGCGCTGATTCTGC	APOH F
AACGTAGGTATGGATGGTGGA	APOH R	104
TCTTAGGAGCAAGAAGAAAA	CDH1 F
CTCCAAAACACTTGAGAAAC	CDH1 R	170
GGAAAACGGATTTGTGTGGGA	CYP2C19 F*
GGTCCTTTGGGTCAATCAGAGA	CYP2C19 R*	109
AAGTCGCCTCGAAGATACACA	CYP3A4 F*
AAGGAGAGAACACTGCTCGTG	CYP3A4 R*	174
AAATGTACCTTCACACCAAT	CYP7B1 3 F
GTTAGACTGTGTCCATTTCC	CYP7B1 3 R	122
CCATCCTCAAAGAGCTGGAG	HNF1A F*
CTGGTTGAGGCCAGTGGTAT	HNF1A R*	172
GGAGCAGATCCAGTTCATCA	HNF4A F*
TCACACATCTGTCCGTTGCT	HNF4A R*	199
AGGAACACATCCCTTACAC	INSR F
CTTTCAAACCAGAGGAAAG	INSR R	145
CCATTGAGAAGTACCAGTTC	LEPR F
CAATAAGATGGAAGAGGAAA	LEPR R	161
ATTAATACTGCAGGGTCCTAT	LTBP1 F
TTCATCAATATCTTCACACG	LTBP1R	210
AATGGTTAACAGTAACAGCAG	MME R
ATCTGTCTCCCAGTTATGAAT	MME F	149
AGTCTTCCAATCCTACTGTTGCT	MMP3 F
TCCCCGTCACCTCCAATCC	MMP3 R	226
AAACCTTCGAATCTGAGAA	SLC27A3 F
GGTATAGAAAAGATCCCTGAC	SLC27A3 R	107
TAGAATCCAGGATGAATTTG	TGFBR2 F
TGGAGGCTCATAATCTTTTA	TGFBR2 R	131
CGCAGCTACTGCCATCCAAT	VEGF F*
TCGGCTTGTCACATTTTTCTTGT	VEGF R*	292
*Sequences retrieved from Primer Bank [65].
